# Supplementary material for: Deep Learning: A Heuristic Three-Stage Mechanism for Grid Searches to Optimize the Future Risk Prediction of Breast Cancer Metastasis Using EHR-Based Clinical Data
Source: Cancers (Basel). 2025 Mar 25;17(7):1092. doi: 10.3390/cancers17071092 (PMC11987998; doi:10.3390/cancers17071092)
Supplement: Supplementary file 1 [file cancers-17-01092-s001.zip]

Archive with 1 entries (1 files):
- cancers-3471283-supplementary.pdf
